# Supplementary material for: Data-Driven Predetermination of Cu Oxidation State in Copper Nanoparticles: Application to the Synthesis by Laser Ablation in Liquid
Source: J Am Chem Soc. 2023 Oct 31;145(47):25737–52. doi: 10.1021/jacs.3c09158 (PMC10690790; doi:10.1021/jacs.3c09158)
Supplement: Supplementary file 2 — ja3c09158_si_002.xlsx [file ja3c09158_si_002.xlsx]

## Sheet: Table S3
Table S3: Results with Artificial Neural Networks
	Neural network
	Neural network optimized by average of train, test
	36 features				9 features
	Train	Test	Experiment		Train	Test	Experiment
	0.465	0.532	-1.601		0.381	0.426	-2.626
	Optimized hyperparameters				Optimized hyperparameters
	hidden_layer_sizes = (75, 69,), activation='relu', solver='adam', alpha=0.08221217795550778, learning_rate='adaptive', learning_rate_init=0.010086172437115912, max_iter=751, shuffle=True, random_state=49, tol= 0.0019830168291908434, verbose=False, warm_start=False, momentum=0.656302457557242, nesterovs_momentum=True, early_stopping=False, validation_fraction=0.1980270882590652, beta_1=0.881160367…				hidden_layer_sizes = (36,30,), activation='relu', solver='adam', alpha=0.021173482657259355, learning_rate='adaptive', learning_rate_init=0.06827593778878621, max_iter=813, shuffle=True, random_state=1656, tol=0.0006421646164590535, verbose=False, warm_start=False, momentum=0.7788152596674797, nesterovs_momentum=True, early_stopping=False, validation_fraction= 0.17122348849527996, beta_1=0.956232…

## Sheet: Table S4
Table S4: Feature Ranking	ADABOOST			RANDOM FOREST			XGBOOST			GRADIENTBOOST			MEAN
	Feature	Score		Feature	Score		Feature	Score		Feature	Score		Feature	Mean score	standard deviation
	P4. Pulse energy (J/pulse)	0.13756		P4. Pulse energy (J/pulse)	0.12683		P11. # of atoms	0.21117		P36. Mass fraction in solution	0.13384		P4. Pulse energy (J/pulse)	0.101015	0.0546667		P4. Pulse energy (J/pulse)	0.101015	0.0546667
	P6. Duration of synthesis (min)	0.10632		P3. Repetition rate (Hz)	0.1005		P31. % of O+Cl+CN+S	0.13293		P6. Duration of synthesis (min)	0.13371		P11. # of atoms	0.088765	0.0823943		P11. # of atoms	0.088765	0.0823943
	P5. Lens focal length (cm)	0.07692		P36. Mass fraction in solution	0.08716		P12. % of O+Cl+CN+S	0.13055		P4. Pulse energy (J/pulse)	0.11993		P6. Duration of synthesis (min)	0.08755	0.0418629		P6. Duration of synthesis (min)	0.08755	0.0418629
	P7. # pulses	0.07658		P5. Lens focal length (cm)	0.07653		P24. Boiling point (K)	0.12309		P3. Repetition rate (Hz)	0.10588		P3. Repetition rate (Hz)	0.0799975	0.028236		P3. Repetition rate (Hz)	0.0799975	0.028236
	P1. Pulse duration (s)	0.07057		P6. Duration of synthesis (min)	0.07334		P18. Refractive index at 589 nm	0.11384		P31. % of O+Cl+CN+S	0.08723		P36. Mass fraction in solution	0.0783675	0.0447747		P36. Mass fraction in solution	0.0783675	0.0447747
	P3. Repetition rate (Hz)	0.06743		P1. Pulse duration (s)	0.06357		P3. Repetition rate (Hz)	0.04618		P12. % of O+Cl+CN+S	0.07799		P31. % of O+Cl+CN+S	0.07735	0.0435466		P31. % of O+Cl+CN+S	0.07735	0.0435466
	P36. Mass fraction in solution	0.06617		P31. % of O+Cl+CN+S	0.05803		P6. Duration of synthesis (min)	0.03683		P5. Lens focal length (cm)	0.06875		P12. % of O+Cl+CN+S	0.0720175	0.0432295		P12. % of O+Cl+CN+S	0.0720175	0.0432295
	P2. Wavelength (nm)	0.03688		P23. Density (kg/m3)	0.05309		P36. Mass fraction in solution	0.0263		P11. # of atoms	0.06308		P5. Lens focal length (cm)	0.0599675	0.0284483		P5. Lens focal length (cm)	0.0599675	0.0284483
	P11. # of atoms	0.03559		P12. % of O+Cl+CN+S	0.04543		P4. Pulse energy (J/pulse)	0.01974		P1. Pulse duration (s)	0.02622		P1. Pulse duration (s)	0.042065	0.0299628		P1. Pulse duration (s)	0.042065	0.0299628
	P12. % of O+Cl+CN+S	0.0341		P11. # of atoms	0.04522		P8. Type of cell	0.01932		P24. Boiling point (K)	0.02097		P18. Refractive index at 589 nm	0.0384375	0.0505479		P18. Refractive index at 589 nm	0.0384375	0.0505479
	P31. % of O+Cl+CN+S	0.03121		P7. # pulses	0.04465		P13. Minimum bond energy (kJ/mol)	0.01921		P18. Refractive index at 589 nm	0.02076		P24. Boiling point (K)	0.0383825	0.0569982		P24. Boiling point (K)	0.0383825	0.0569982
	P23. Density (kg/m3)	0.02869		P2. Wavelength (nm)	0.03524		P5. Lens focal length (cm)	0.01767		P7. # pulses	0.01807		P7. # pulses	0.037105	0.0303353		P7. # pulses	0.037105	0.0303353
	P33. Average bond energy (kJ/mol)	0.02573		P33. Average bond energy (kJ/mol)	0.0299		P33. Average bond energy (kJ/mol)	0.01426		P17. Ionization potential (eV)	0.01409		P23. Density (kg/m3)	0.0253925	0.0207236		P23. Density (kg/m3)	0.0253925	0.0207236
	P34. Maximum electron affinity (eV)	0.0255		P8. Type of cell	0.02355		P20. Viscosity (mPa s)	0.00935		P23. Density (kg/m3)	0.01377		P2. Wavelength (nm)	0.0226125	0.0155724		P2. Wavelength (nm)	0.0226125	0.0155724
	P21. Henry constant (MPa)	0.02368		P32. Minimum bond energy (kJ/mol)	0.02349		P17. Ionization potential (eV)	0.00921		P33. Average bond energy (kJ/mol)	0.01372		P33. Average bond energy (kJ/mol)	0.0209025	0.00816437		P33. Average bond energy (kJ/mol)	0.0209025	0.00816437
	P8. Type of cell	0.01698		P18. Refractive index at 589 nm	0.00882		P7. # pulses	0.00912		P2. Wavelength (nm)	0.01035		P8. Type of cell	0.016195	0.00798703		P8. Type of cell	0.016195	0.00798703
	P20. Viscosity (mPa s)	0.01696		P21. Henry constant (MPa)	0.0088		P2. Wavelength (nm)	0.00798		P29. MW	0.00771		P17. Ionization potential (eV)	0.0107775	0.00282745		P17. Ionization potential (eV)	0.0107775	0.00282745
	P15. Maximum electron affinity (eV)	0.01551		P17. Ionization potential (eV)	0.00778		P10. MW (Da)	0.00795		P35. Minimum ionization potential (eV)	0.00671		P32. Minimum bond energy (kJ/mol)	0.0100525	0.00906819		P32. Minimum bond energy (kJ/mol)	0.0100525	0.00906819
	P17. Ionization potential (eV)	0.01203		P15. Maximum electron affinity (eV)	0.00724		P1. Pulse duration (s)	0.0079		P25. Melting point (K)	0.00616		P21. Henry constant (MPa)	0.00934525	0.010212		P21. Henry constant (MPa)	0.00934525	0.010212
	P18. Refractive index at 589 nm	0.01033		P35. Minimum ionization potential (eV)	0.00679		P14. Average bond energy (kJ/mol)	0.00744		P28. Sound speed (m/s)	0.00616		P20. Viscosity (mPa s)	0.0086875	0.00624803		P20. Viscosity (mPa s)	0.0086875	0.00624803
	P26. Specific heat capacity (J/mol K)	0.01009		P22. Surface tension (mN/m)	0.00679		P23. Density (kg/m3)	0.00602		P8. Type of cell	0.00493		P34. Maximum electron affinity (eV)	0.0085095	0.0115047		P34. Maximum electron affinity (eV)	0.0085095	0.0115047
	P29. MW	0.00853		P29. MW	0.0063		P32. Minimum bond energy (kJ/mol)	0.00491		P21. Henry constant (MPa)	0.0049		P15. Maximum electron affinity (eV)	0.0077375	0.00542091		P15. Maximum electron affinity (eV)	0.0077375	0.00542091
	P32. Minimum bond energy (kJ/mol)	0.00753		P20. Viscosity (mPa s)	0.00626		P35. Minimum ionization potential (eV)	0.00409		P27. Thermal conductivity (W/K m)	0.00483		P13. Minimum bond energy (kJ/mol)	0.0074375	0.00793497		P13. Minimum bond energy (kJ/mol)	0.0074375	0.00793497
	P14. Average bond energy (kJ/mol)	0.00751		P24. Boiling point (K)	0.00606		P15. Maximum electron affinity (eV)	0.00338		P15. Maximum electron affinity (eV)	0.00482		P29. MW	0.0062425	0.00270337		P29. MW	0.0062425	0.00270337
	P30. # of atoms	0.00732		P27. Thermal conductivity (W/K m)	0.00592		P16. Minimum ionization potential (eV)	0.00268		P32. Minimum bond energy (kJ/mol)	0.00428		P35. Minimum ionization potential (eV)	0.00586	0.00125438		P35. Minimum ionization potential (eV)	0.00586	0.00125438
	P16. Minimum ionization potential (eV)	0.00679		P25. Melting point (K)	0.00575		P29. MW	0.00243		P26. Specific heat capacity (J/mol K)	0.00415		P14. Average bond energy (kJ/mol)	0.005145	0.00270287		P14. Average bond energy (kJ/mol)	0.005145	0.00270287
	P35. Minimum ionization potential (eV)	0.00585		P34. Maximum electron affinity (eV)	0.00561		P30. # of atoms	0.00203		P16. Minimum ionization potential (eV)	0.00364		P10. MW (Da)	0.004865	0.00265579		P10. MW (Da)	0.004865	0.00265579
	P10. MW (Da)	0.00565		P16. Minimum ionization potential (eV)	0.00543		P25. Melting point (K)	0.0015		P13. Minimum bond energy (kJ/mol)	0.0029		P26. Specific heat capacity (J/mol K)	0.00467825	0.00413479		P26. Specific heat capacity (J/mol K)	0.00467825	0.00413479
	P28. Sound speed (m/s)	0.00547		P13. Minimum bond energy (kJ/mol)	0.00515		P22. Surface tension (mN/m)	0.000983		P14. Average bond energy (kJ/mol)	0.0025		P16. Minimum ionization potential (eV)	0.004635	0.00183377		P16. Minimum ionization potential (eV)	0.004635	0.00183377
	P22. Surface tension (mN/m)	0.00477		P26. Specific heat capacity (J/mol K)	0.00445		P34. Maximum electron affinity (eV)	0.000868		P20. Viscosity (mPa s)	0.00218		P25. Melting point (K)	0.0043725	0.00211577		P25. Melting point (K)	0.0043725	0.00211577
	P25. Melting point (K)	0.00408		P10. MW (Da)	0.00426		P9. Gas electron affinity (eV)	0.000771		P34. Maximum electron affinity (eV)	0.00206		P28. Sound speed (m/s)	0.00363525	0.00279383		P28. Sound speed (m/s)	0.00363525	0.00279383
	P24. Boiling point (K)	0.00341		P14. Average bond energy (kJ/mol)	0.00313		P19. Relative dielectric constant	0.000257		P10. MW (Da)	0.0016		P27. Thermal conductivity (W/K m)	0.00341	0.00259583		P27. Thermal conductivity (W/K m)	0.00341	0.00259583
	P27. Thermal conductivity (W/K m)	0.00289		P28. Sound speed (m/s)	0.0029		P26. Specific heat capacity (J/mol K)	2.3e-05		P19. Relative dielectric constant	0.000842		P22. Surface tension (mN/m)	0.00328	0.0030068		P22. Surface tension (mN/m)	0.00328	0.0030068
	P19. Relative dielectric constant	0.00283		P30. # of atoms	0.00274		P28. Sound speed (m/s)	1.1e-05		P22. Surface tension (mN/m)	0.000577		P30. # of atoms	0.00314125	0.00294204		P30. # of atoms	0.00314125	0.00294204
	P13. Minimum bond energy (kJ/mol)	0.00249		P19. Relative dielectric constant	0.00177		P21. Henry constant (MPa)	1e-06		P30. # of atoms	0.000475		P19. Relative dielectric constant	0.00142475	0.00112504		P19. Relative dielectric constant	0.00142475	0.00112504
	P9. Gas electron affinity (eV)	8.7e-05		P9. Gas electron affinity (eV)	0.00155		P27. Thermal conductivity (W/K m)	0		P9. Gas electron affinity (eV)	0.000252		P9. Gas electron affinity (eV)	0.000665	0.000658056		P9. Gas electron affinity (eV)	0.000665	0.000658056

## Sheet: Table S5
Table S5: Hyperparameters of the best ML models using 9 features
	Voting regressor (9 features)			XGBOOST (9 features)			AdaBOOST (9 features)			Random forest (9 features)			Catboost (9 features)			Gradient boost (9 features)			Light Gradient boost Machine (9 features)
	Random_state	0		Random_state	0		Random_state	0		Random_state	0		Random_state	0		Random_state	0		Random_state	0
	Hyper parameter			Hyper parameter			Hyper parameter			Hyper parameter			Hyper parameter			Hyper parameter			Hyper parameter
	Estimators	AdaBOOST0, XGBOOST0, GradientBoost0,Light GradientBoost0,CatBoost0		Booster	gbtree		Learning_rate	0.02		N_estimators	165		Iterations	410		N_estimators	368		N_estimators	1435
	Weight	0.85,1,0.98,0.93,0.90		Learning_rate	0.9091		base_estimator	XGBOOST 0		Min_samples_split	3		Depth	8		Learning rate	0.06885990187434464		Learning rate	0.5843
				Max_depth	15		n_estimators	350		Min_impurity_decrease	0.0025690047339560172		Learning_rate	0.4147		Loss	huber		max_depth	20
				n_estimators	1206		Loss	linear		max_features	Sqrt		L2_leaf_reg	3		subsample	0.24979748154677373		num_leaves	115
				objective	reg:squarederror		random_state of model	0		Max_depth	18		Random_strength	4.449		max_features	auto		subsample	1
				gamma	0					criterion	friedman_mse		Loss_function	RMSE		max_depth	16		colsample_bytree	1
				min_child_weight	2					bootstrap	FALSE		Early_stopping_rounds	10		random_state in model	65		min_child_samples	0
				max_delta_step	0					min_samples_leaf	1								min_split_gain	0
				subsample	1					min_weight_fraction_leaf	0								reg_alph	0
				colsample_bytree	1					Max_leaf_nodes	62								reg_lambda	55
				colsample_bylevel	1					Random_state	194								random_state in model	175
				reg_alpha	0
				reg_lambda	171
				scale_pos_weight	1
				seed	1160

## Sheet: Table S6
Table S6: Hyperparameters of the best ML models using 10 features
	Voting regressor (10 features)			XGBOOST (10 features)			AdaBOOST (10 features)			Random forest (10 features)			Catboost (10 features)			Gradient boost (10 features)			Light Gradient boost Machine (10 features)
	Random_state	0		Random_state	0		Random_state	0		Random_state	0		Random_state	0		Random_state	0		Random_state	0
	Hyper parameter			Hyper parameter			Hyper parameter			Hyper parameter			Hyper parameter			Hyper parameter			Hyper parameter
	Estimators	AdaBOOST0, XGBOOST0, GradientBoost0,Light GradientBoost0,CatBoost0		Booster	gbtree		Learning_rate	0.03911		N_estimators	165		Iterations	369		N_estimators	350		N_estimators	450
	Weight	0.85,1,0.98,0.93,0.90		Learning_rate	0.6719339505644494		base_estimator	XGBOOST		Min_samples_split	3		Depth	9		Learning rate	0.07921798525006607		Learning rate	0.9096
				Max_depth	16		n_estimators	575		Min_impurity_decrease	0.017157243039492048		Learning_rate	0.4983		Loss	squared_error		max_depth	64
				n_estimators	1483		Loss	linear		max_features	sqrt		L2_leaf_reg	2		subsample	0.5773951031771588		num_leaves	67
				objective	reg:squarederror		random_state of model	59		Max_depth	18		Random_strength	5.506		max_features	sqrt		subsample	0.69247969697884
				gamma	0.118041421606927					criterion	friedman_mse		Loss_function	RMSE		max_depth	6		colsample_bytree	0.391489146883117
				min_child_weight	0					bootstrap	FALSE		Early_stopping_rounds	10		random_state in model	14		min_child_samples	4
				max_delta_step	0					min_samples_leaf	1								min_split_gain	0
				subsample	0.895331955700263					min_weight_fraction_leaf	0								reg_alph	1
				colsample_bytree	0.498854283936813					Max_leaf_nodes	62								reg_lambda	12
				colsample_bylevel	1					Random_state	194								random_state in model	146
				reg_alpha	0
				reg_lambda	20
				scale_pos_weight	1
				seed	271

## Sheet: Table S7
Table S7: Hyperparameters of the best ML models using 11 features
	Voting regressor (11 features)			XGBOOST (11 features)			AdaBOOST (11 features)			Random forest (11 features)			Catboost (11 features)			Gradient boost (11 features)			Light Gradient boost Machine (11 features)
	Random_state	0		Random_state	0		Random_state	0		Random_state	0		Random_state	0		Random_state	0		Random_state	0
	Hyper parameter			Hyper parameter			Hyper parameter			Hyper parameter			Hyper parameter			Hyper parameter			Hyper parameter
	Estimators	AdaBOOST0, XGBOOST0, GradientBoost0,Light GradientBoost0,CatBoost0		Booster	gbtree		Learning_rate	0.03035		N_estimators	505		Iterations	1103		N_estimators	540		N_estimators	528
	Weight	0.85,1,0.98,0.93,0.90		Learning_rate	0.65		base_estimator	XGBOOST 0		Min_samples_split	3		Depth	8		Learning rate	0.0968284238989024		Learning rate	0.8464
				Max_depth	24		n_estimators	254		Min_impurity_decrease	0.005031870230817711		Learning_rate	0.09676		Loss	squared_error		max_depth	3
				n_estimators	370		Loss	linear		max_features	log2		L2_leaf_reg	3		subsample	0.6734011137420435		num_leaves	174
				objective	reg:squarederror		random_state of model	78		Max_depth	66		Random_strength	9.467		max_features	log2		subsample	0.1
				gamma	0					criterion	friedman_mse		Loss_function	RMSE		max_depth	5		colsample_bytree	1
				min_child_weight	0					bootstrap	FALSE		Early_stopping_rounds	10		random_state in model	130		min_child_samples	0
				max_delta_step	0					min_samples_leaf	2								min_split_gain	0
				subsample	1					min_weight_fraction_leaf	0								reg_alph	0
				colsample_bytree	1					Max_leaf_nodes	71								reg_lambda	2
				colsample_bylevel	1					Random_state	208								random_state in model	185
				reg_alpha	0
				reg_lambda	180
				scale_pos_weight	1
				seed	1088
